# Supplementary material for: Decursinol Angelate Inhibits Glutamate Dehydrogenase 1 Activity and Induces Intrinsic Apoptosis in MDR-CRC Cells
Source: Cancers (Basel). 2023 Jul 8;15(14):3541. doi: 10.3390/cancers15143541 (PMC10377166; doi:10.3390/cancers15143541)
Supplement: Supplementary file 1 [file cancers-15-03541-s001.zip]

Archive with 2 entries (2 files):
- cancers-2469817-Supplementary File S1.pdf
- cancers-2469817-Supplementary Tables S1-S3 and Figure S1.docx
